# Supplementary material for: Contents and Correlations of Nε-(carboxymethyl)lysine, Nε-(carboxyethyl)lysine, Acrylamide and Nutrients in Plant-Based Meat Analogs
Source: Foods. 2023 May 12;12(10):1967. doi: 10.3390/foods12101967 (PMC10217484; doi:10.3390/foods12101967)
Supplement: Supplementary file 1 [file foods-12-01967-s001.zip]

Archive with 1 entries (1 files):
- foods-2374894-supplementary.pdf
